# Supplementary material for: Exploring the Y Chromosomal Ancestry of Modern Panamanians
Source: PLoS One. 2015 Dec 4;10(12):e0144223. doi: 10.1371/journal.pone.0144223 (PMC4670172; doi:10.1371/journal.pone.0144223)
Supplement: S2 Table — (XLSX) [file pone.0144223.s005.xlsx]

## Sheet: S2 Table
S2 Table. Absolute frequencies of Y-chromosome haplogroups and sub-haplogroups in the 26 populations (a) included in the PCA.
	Haplogroup		C	E	E	E	F	G	I	I	I	J	J	L	N	O	Q	R	R	R	T
Country	Population/Province	N	M130	M33	M2	M35	M89	P15	M253	P37.2	M436	M267	M172	M61	M231	M175	M242	M198	M343	M124	M184	not included	Reference
Colombia SW	Mestizo	308	1		13	24	4	11	6	9	4	11	15		1		63	2	109		7	28	Julieta Avila et al., 2009
Costa Rica	Abrojo-Guaymí	19												1			15		3				Melton et al., 2013
Costa Rica	Chorotega	23															12		10			1	Melton et al., 2013
Costa Rica	Huetar-Zapatón	13															11		2				Melton et al., 2013
El Salvador	Mestizo	150	1		9	5		4	3	4	2	2	1	2			38	5	65		2	7	Monterrosa et al., 2010
El Salvador	Conchagua	23		1	1		1										15		4			1	Lovo-Gómez et al., 2006
El Salvador	Izalco	12			1		1										4		5			1	Lovo-Gómez et al., 2006
El Salvador	Panchimalco	11															7		1		3		Lovo-Gómez et al., 2006
El Salvador	San Alejo	12				1								1			7		2			1	Lovo-Gómez et al., 2006
Ecuador	Kichwa	91	2			3		1	1								66		6		4	8	González-Andrade et al., 2008
Ecuador	Mestizo	99	1		3	7		2	2		1	3	4				30	1	35		2	8	González-Andrade et al., 2008
Guatemala	Maya	110				3							2				90		9		4	2	Martínez-González et al., 2011
Guatemala	Mestizo	115	1		2	8	1	4	1		1	1	9	1		1	46		32		5	2	Martínez-González et al., 2011
Honduras	General	128		1	6	10		2	3			4	5	1			24		63		2	7	Matamoros et al., 2009
Nicaragua	Mestizo	165		1	9	15	1	3	2	2	2	7	15				25	5	72			6	Núñez et al., 2012
Panama	Bocas del Toro	29				1							2			1	20		3	1		1	present paper
Panama	Chiriquí	92			4	6		2	1	2	2	1	6				17		36	1	1	13	present paper
Panama	Coclé	20				1		2	1			1	1				6		7			1	present paper
Panama	Colón	9				1				1							6		1				present paper
Panama	Darién	9			3	0							1				2					3	present paper
Panama	Herrera	36			2	3		2		2		1	1				3	1	13		1	7	present paper
Panama	Kuna Yala	16				1											14				1		present paper
Panama	Los Santos	30			1	2		2		1	1		5				2		7		3	6	present paper
Panama	Panamá	43			4	0		1	1	3	3	1	3				6	1	14		3	3	present paper
Panama	Veraguas	24				1			1				3				5	1	10			3	present paper
Venezuela	Caracas (62)/Maracaibo (111)	173			11	14	2	4	4	3	1	4	14				6	1	94		5	10	Borjas et al., 2008
(a) Panama Miscellaneous ( N=100) samples were not included in the analysis.
Reference
Borjas L, Bernal LP, Chiurillo MA, Tovar F, Zabala W, Lander N, et al. Usefulness of 12 Y-STRs for forensic genetics evaluation in two populations from Venezuela. Leg Med (Tokyo). 2008;10:107-112.
González-Andrade F, Roewer L, Willuweit S, Sánchez D, Martínez-Jarreta B. Y-STR variation among ethnic groups from Ecuador: Mestizos, Kichwas, Afro-Ecuadorians and Waoranis. Forensic Sci Int Gen. 2009;3:e83-91.
Julieta Avila S, Briceño I, Gómez A. Genetic population analysis of 17 Y-chromosomal STRs in three states (Valle del Cauca, Cauca and Nariño) from Southwestern Colombia. J Forensic Leg Med. 2009;16:204-211
Lovo-Gómez J, Blanco-Verea A, Lareu MV, Brión M, Carracedo A. The genetic male legacy from El Salvador. Forensic Sci Int. 2007;171:198-203.
Martínez-González LJ, Saiz M, Alvarez-Cubero MJ, Gómez-Martín A, Alvarez JC, Martínez-Labarga C, et al. Distribution of Y chromosomal STRs loci in Mayan and Mestizo populations from Guatemala. Forensic Sci Int Gen. 2012;6:136-142.
Matamoros M, Yurrebaso I, Gusmão L, García O. Population data for 12 Y-chromosome STR loci in a sample from Honduras. Leg Med (Tokyo). 2009;11:251-255.
Melton PE, Baldi NF, Barrantes R, Crawford MH. Microevolution, migration, and the population structure of five Amerindian populations from Nicaragua and Costa Rica. Am J Hum Biol. 2013;25:480-490.
Monterrosa JC, Morales JA, Yurrebaso I, Gusmão L, García O. Population data for 12 Y-chromosome STR loci in a sample from El Salvador. Leg Med (Tokyo). 2010;12:46-51.
Núñez C, Geppert M, Baeta M, Roewer L, Martínez-Jarreta B. Y chromosome haplogroup diversity in a Mestizo population of Nicaragua. Forensic Sci Int Gen. 2012;6:e192-195.
