# Supplementary material for: Exploring the Y Chromosomal Ancestry of Modern Panamanians
Source: PLoS One. 2015 Dec 4;10(12):e0144223. doi: 10.1371/journal.pone.0144223 (PMC4670172; doi:10.1371/journal.pone.0144223)
Supplement: S7 Table — (XLSX) [file pone.0144223.s010.xlsx]

## Sheet: S5 Table
S7 Table. AMOVA analysis carried out on Q haplotypes.
Source of variation	Variance components	Percentage of variation
Among groupsa	1.47639**	21.73
Among populations within groups	0.13239**	1.95
Whithin populations	5.18492**	76.32
** p<0.01
a Groups:
Group 1: Colombia, Costa Rica, El Salvador, Guatemala, Honduras, Nicaragua, Panama Herrera and Los Santos, Panama Panamá, Panama Chiriquí, Panama Coclé, Panama Veraguas.
Group 2: Panama Colón, Panama Kuna Yala.
Group 3: Panama Bocas del Toro.
